# Supplementary material for: Long-Term Risk of Breast Cancer after Diagnosis of Benign Breast Disease by Screening Mammography
Source: Int J Environ Res Public Health. 2022 Feb 24;19(5):2625. doi: 10.3390/ijerph19052625 (PMC8909630; doi:10.3390/ijerph19052625)
Supplement: Supplementary file 1 [file ijerph-19-02625-s001.zip]

Archive with 2 entries (2 files):
- Supplementary material Figure 1.pdf
- Supplementary material Table 1.pdf
